# Supplementary material for: Network Pharmacology and Molecular Docking-Based Approach Revealing the Potential Anticancer Compounds and Molecular Mechanisms of Paris polyphylla Against Colorectal Cancer
Source: Int J Mol Sci. 2026 Apr 27;27(9):3874. doi: 10.3390/ijms27093874 (PMC13163468; doi:10.3390/ijms27093874)
Supplement: Supplementary file 1 [file ijms-27-03874-s001.zip]

Archive with 1 entries (1 files):
- ijms-4261289-supplementary.pdf
